# Supplementary material for: Mediating Effects of Diagnostic Route on the Comorbidity Gap in Survival of Patients with Diffuse Large B-Cell or Follicular Lymphoma in England
Source: Cancers (Basel). 2022 Oct 17;14(20):5082. doi: 10.3390/cancers14205082 (PMC9599821; doi:10.3390/cancers14205082)
Supplement: Supplementary file 1 [file cancers-14-05082-s001.zip]

Archive with 1 entries (1 files):
- cancers-1906549-supplementary.pdf
